# Supplementary material for: Stability of extemporaneously compounded amiloride nasal spray
Source: PLoS One. 2020 Jul 10;15(7):e0232435. doi: 10.1371/journal.pone.0232435 (PMC7351165; doi:10.1371/journal.pone.0232435)
Supplement: S2 Appendix — Excel file containing HPLC method validation data for amiloride hydrochloride. (XLSX) [file pone.0232435.s002.xlsx]

## Sheet: Sheet1
	HPLC Method Validation for amiloride hydrochloride
	Accuracy
	STD (n = 5)	Ave AUC	Ave AUC (b)	% Yield	97% - 103%
	200	8.21964e+06	8.14107e+06	99.0441	YES
	100	3.66928e+06	3.94501e+06	107.515	YES
	50	1.75911e+06	1.75873e+06	99.9782	YES
	25	993863	964727	97.0684	YES
	12.5	508033	494670	97.3697	YES
				100.195	YES
	Intermediate Precision
	STD	AUC by consecutive day			Ave AUC by consecutive day			% RSD by consecutive day				SD by consecutive day				95 % CI by consecutive day
	(n = 5)	2020-01-30	2020-01-31	2020-02-01	2020-01-30	2020-01-31	2020-02-01	2020-01-30	2020-01-31	2020-02-01	Ave % RSD	2020-01-30	2020-01-31	2020-02-01	Ave SD	2018-08-01	2018-08-02	2018-08-03	Ave CI
	200 (1)	8262636	8074301	8003887	8.22068e+06	8.07393e+06	7.99155e+06	0.495724	0.155793	0.184049	0.278522	40751.9	12578.6	14708.4	22679.6	8.22068e+06	8.07393e+06	7.99155e+06	8095386
	200 (2)	8181250	8086318	7975273												±	±	±	±
	200 (3)	8218149	8061169	7995491												19879.6	19879.6	19879.6	19879.6
	100 (1)	3645900	4075860	4132760	3665043	4.07791e+06	4130878	0.458997	0.245837	0.0620821	0.255639	16822.4	10025	2564.54	9804	3665043	4.07791e+06	4130878	3.95794e+06
	100 (2)	3671759	4088802	4131917												±	±	±	±
	100 (3)	3677470	4069069	4127957												8593.58	8593.58	8593.58	8593.58
	50 (1)	1762675	1924635	1824902	1.75934e+06	1927267	1.82212e+06	0.266139	0.182629	0.230156	0.226308	4682.29	3519.76	4193.73	4131.93	1.75934e+06	1927267	1.82212e+06	1.83624e+06
	50 (2)	1753986	1931265	1817297												±	±	±	±
	50 (3)	1761355	1925901	1824163												3621.79	3621.79	3621.79	3621.79
	25 (1)	993806	962942	986541	993774	962724	986650	0.0326694	0.1252	0.34063	0.166167	324.66	1205.33	3360.83	1630.27	993774	962724	986650	981050
	25 (2)	993435	963806	983345												±	±	±	±
	25 (3)	994082	961425	990064												1429	1429	1429	1429
	12.5 (1)	509065	519943	495194	508177	521802	494757	0.317604	0.588154	0.153511	0.35309	1613.99	3069	759.506	1814.17	508177	521802	494757	508245
	12.5 (2)	506314	520118	493880							0.255945				8012	±	±	±	±
	12.5 (3)	509152	525344	495197												1590.19	1590.19	1590.19	1590.19
																			3.07577e+06
																			±
																			7022.83
	Repeatability - Intra-Day Precision
	STD	AUC by time of day			Ave AUC by time of day			% RSD by time of day				SD by time of day				95 % CI by time of day
	(n = 5)	Morning	AfterN	Night	Morning	AfterN	Night	Morning	AfterN	Night	Ave % RSD	Morning	AfterN	Night	Ave SD	Morning	AfterN	Night	Ave CI
	200 (1)	8045872	7991765	8057219	8064453	8130388	8.00933e+06	0.253235	1.49391	0.532995	0.760046	20422	121460	42689.3	61523.9	8064453	8130388	8.00933e+06	8.06806e+06
	200 (2)	8086318	8181250	7975273												±	±	±	±
	200 (3)	8061169	8218149	7995491												53928.1	53928.1	53928.1	53928.1
	100 (1)	4074166	3587609	4129209	4.07735e+06	3.64561e+06	4.12969e+06	0.251231	1.38012	0.0490138	0.560121	10243.6	50313.7	2024.12	20860.5	4.07735e+06	3.64561e+06	4.12969e+06	3.95088e+06
	100 (2)	4088802	3671759	4131917												±	±	±	±
	100 (3)	4069069	3677470	4127957												18285	18285	18285	18285
	50 (1)	1920144	1779996	1816004	1925770	1.76511e+06	1.81915e+06	0.288802	0.759493	0.24106	0.429785	5561.66	13405.9	4385.26	7784.27	1925770	1.76511e+06	1.81915e+06	1836679
	50 (2)	1931265	1753986	1817297												±	±	±	±
	50 (3)	1925901	1761355	1824163												6823.22	6823.22	6823.22	6823.22
	25 (1)	961387	997822	985310	962206	995113	986240	0.14402	0.237989	0.350283	0.244097	1385.77	2368.26	3454.63	2402.89	962206	995113	986240	981186
	25 (2)	963806	993435	983345												±	±	±	±
	25 (3)	961425	994082	990064												2106.22	2106.22	2106.22	2106.22
	12.5 (1)	517319	506975	495199	520927	507480	494759	0.781915	0.292613	0.153802	0.409443	4073.21	1484.95	760.948	2106.37	520927	507480	494759	507722
	12.5 (2)	520118	506314	493880							0.480698				18935.6	±	±	±	±
	12.5 (3)	525344	509152	495197												1846.31	1846.31	1846.31	1846.31
																			3.06891e+06
																			±
																			16597.8
	Robustness
	ROB1	Wavelength			% Yield		% RSD
	STD (n = 6)	283nm	286nm	289nm	283nm	289nm	283nm	286nm	289nm
	200 (1)	7858316	8262636	7677615	95.1066	92.9197	0.287869	0.455777	0.271788
	200 (2)	7881149	8181250	7694499	96.3318	94.0504
	200 (3)	7865075	8218149	7690018	95.7037	93.5736
	200 (4)	7857625	8177012	7681237	96.0941	93.937
	200 (5)	7813957	8259157	7637294	94.6096	92.4706
	200 (6)	7864405	8200398	7687651	95.9027	93.7473
					95.7141	93.5146
	ROB4/5	Column Temperature			% Yield		% RSD
	STD (n = 6)	40⁰C	45⁰C	50⁰C	35⁰C	45⁰C	40⁰C	45⁰C	50⁰C
	200 (1)	8173355	8262636	8413924	98.9195	101.831	0.125701	0.455777	0.159546
	200 (2)	8197035	8181250	8376648	100.193	102.388
	200 (3)	8178407	8218149	8405012	99.5164	102.274
	200 (4)	8189562	8177012	8402067	100.153	102.752
	200 (5)	8174476	8259157	8397123	98.9747	101.67
	200 (6)	8171458	8200398	8411293	99.6471	102.572
					99.5429	102.164
	ROB2/3	Flow Rate			% Yield		% RSD
	STD (n = 6)	0.75mL/min	0.80mL/min	0.85mL/min	0.75mL/min	0.85mL/min	0.75mL/min	0.80mL/min	0.85mL/min
	200 (1)	8649562	8262636	7641348	104.683	92.4808	0.259838	0.455777	0.102247
	200 (2)	8597384	8181250	7635342	105.086	93.3273
	200 (3)	8590831	8218149	7636150	104.535	92.9181
	200 (4)	8599605	8177012	7645900	105.168	93.5048
	200 (5)	8617371	8259157	7644500	104.337	92.5579
	200 (6)	8628449	8200398	7656676	105.22	93.3696
					104.768	92.9087
	ROB6/7	Mobile Phase Composition			% Yield		% RSD
	STD (n = 6)	30:70 MeOH	25:75 MeOH	20:80 MeOH	30:70 MeOH	20:80 MeOH	30:70 MeOH	25:75 MeOH	20:80 MeOH
	200 (1)	7950889	8262636	8323854	96.227	100.741	0.310398	0.455777	0.285063
	200 (2)	7967259	8181250	8282872	97.3844	101.242
	200 (3)	7987094	8218149	8336630	97.1885	101.442
	200 (4)	8003302	8177012	8284380	97.8756	101.313
	200 (5)	8001456	8259157	8283267	96.8798	100.292
	200 (6)	8017162	8200398	8291501	97.7655	101.111
					96.9333	101.142
